# Supplementary material for: A de novo marker chromosome derived from 9p in a patient with 9p partial duplication syndrome and autism features: genotype-phenotype correlation
Source: BMC Med Genet. 2010 Sep 21;11:135. doi: 10.1186/1471-2350-11-135 (PMC2946294; doi:10.1186/1471-2350-11-135)
Supplement: Additional file 1 — Supplementary Table S1. Genes encompassed in the duplicated area. [file 1471-2350-11-135-S1.XLSX]

## Sheet: Genes in Duplicated Area
Start	Stop	Symbol	Cyto	Description
121038	179075	CBWD1	9p24.3	COBW domain containing 1
168877	170976	LOC642313	9p24.3	hypothetical LOC642313
213108	215893	C9orf66	9p24.3	chromosome 9 open reading frame 66
273048	465255	DOCK8	9p24.3	dedicator of cytokinesis 8
477781	478396	RPL12P25	9p24.3	ribosomal protein L12 pseudogene 25
499448	501483	LOC100133062	9p24.3	similar to Uncharacterized protein C6orf146
503029	503991	LOC100289539	9p24.3	hypothetical protein LOC100289539
503057	518363	LOC645586	9p24.3	hypothetical LOC645586
504703	746103	KANK1	9p24.3	KN motif and ankyrin repeat domains 1
706912	707998	LOC642350	9p24.3	similar to Coagulation factor V precursor (Activated protein C cofactor)
841690	969090	DMRT1	9p24.3	doublesex and mab-3 related transcription factor 1
976964	991732	DMRT3	9p24.3	doublesex and mab-3 related transcription factor 3
1050620	1057554	DMRT2	9p24.3	doublesex and mab-3 related transcription factor 2
1164414	1164867	RPS27AP14	9p24.3	ribosomal protein S27a pseudogene 14
2015342	2193624	SMARCA2	9p22.3	SWI/SNF related, matrix associated, actin dependent regulator of chromatin, subfamily a, member 2
2535652	2622373	FLJ35024	9	hypothetical LOC401491
2621793	2654485	VLDLR	9p24	very low density lipoprotein receptor
2717526	2729757	KCNV2	9	potassium channel, subfamily V, member 2
2804152	2844130	KIAA0020	9	KIAA0020
2875442	2876426	LOC392281	9	similar to G protein pathway suppressor 2
2900240	2900846	LOC138234	9	ATP synthase, H+ transporting, mitochondrial F0 complex, subunit d pseudogene
2943562	3053404	CARM1L	9	coactivator associated arginine methyltransferase 1-like
3224645	3525983	RFX3	9	regulatory factor X, 3 (influences HLA class II expression)
3824128	4300035	GLIS3	9	GLIS family zinc finger 3
3898646	3901248	C9orf70	9	chromosome 9 open reading frame 70
4294224	4300092	LOC100287493	9	hypothetical protein LOC100287493
4490444	4587469	SLC1A1	9p24	solute carrier family 1 (neuronal/epithelial high affinity glutamate transporter, system Xag), member 1
4598316	4666464	C9orf68	9	chromosome 9 open reading frame 68
4633032	4633770	RPS6P11	9p24	ribosomal protein S6 pseudogene 11
4662298	4665258	PPAPDC2	9	phosphatidic acid phosphatase type 2 domain containing 2
4679566	4706594	CDC37L1	9p24.1	cell division cycle 37 homolog (S. cerevisiae)-like 1
4711158	4741227	AK3	9p24.1-p24.3	adenylate kinase 3
4781417	4782149	RPS5P6	9	ribosomal protein S5 pseudogene 6
4792834	4861064	RCL1	9p24.1-p23	RNA terminal phosphate cyclase-like 1
4850297	4850375	MIR101-2	9	microRNA 101-2
4944346	4945962	LOC100128701	9	heterogeneous nuclear ribonucleoprotein A1-like 2 pseudogene
4944670	4986126	LOC100287533	9	hypothetical LOC100287533
4985245	5128183	JAK2	9p24	Janus kinase 2
5110861	5113421	LOC100129107	9	transcription factor 3 (E2A immunoglobulin enhancer binding factors E12/E47) pseudogene
5113452	5114909	IGHEP2	9p24.2-p24.1	immunoglobulin heavy constant epsilon P2 pseudogene
5163863	5185618	INSL6	9p24	insulin-like 6
5231419	5233967	INSL4	9p24	insulin-like 4 (placenta)
5299868	5304580	RLN2	9p24.1	relaxin 2
5311445	5311716	LOC645930	9	similar to high-mobility group nucleosomal binding domain 2
5334969	5339873	RLN1	9p24.1	relaxin 1
5357971	5437860	C9orf46	9	chromosome 9 open reading frame 46
5450559	5468477	CD274	9p24	CD274 molecule
5510545	5571282	PDCD1LG2	9p24.2	programmed cell death 1 ligand 2
5629327	5776557	KIAA1432	9	KIAA1432
5784572	5833081	ERMP1	9p24	endoplasmic reticulum metallopeptidase 1
5855723	5856426	LOC100128705	9	similar to adenylate kinase 3
5890909	5909822	MLANA	9	melan-A
5919008	6008003	KIAA2026	9	KIAA2026
6011019	6015640	RANBP6	9	RAN binding protein 6
6196040	6196776	LOC100135064	9	general transcription factor IIIA pseudogene
6241678	6257982	IL33	9	interleukin 33
6278596	6280392	LOC645969	9	similar to selenoprotein T
6328375	6331900	TPD52L3	9	tumor protein D52-like 3
6413151	6507051	UHRF2	9	ubiquitin-like with PHD and ring finger domains 2
6532464	6645692	GLDC	9p22	glycine dehydrogenase (decarboxylating)
6639141	6639611	RPL23AP57	9	ribosomal protein L23a pseudogene 57
6662366	6663797	LOC100287623	9	hypothetical LOC100287623
6669691	6670633	RNF2P	9	ring finger protein 2 pseudogene
6675215	6675662	RPL35AP20	9	ribosomal protein L35a pseudogene 20
6715892	6735076	LOC100287652	9	hypothetical LOC100287652
6748553	6749012	SNRPEL1	9p24.1	small nuclear ribonucleoprotein polypeptide E-like 1
6757654	7175648	KDM4C	9p24.1	lysine (K)-specific demethylase 4C
6758646	6835560	LOC100287684	9	hypothetical protein LOC100287684
7476951	7478376	RPL4P5	9	ribosomal protein L4 pseudogene 5
7499155	7598374	LOC392285	9	similar to TRIM5/cyclophilin A fusion protein
7796490	7799799	C9orf123	9	chromosome 9 open reading frame 123
8314246	10612509	PTPRD	9p23-p24.3	protein tyrosine phosphatase, receptor type, D
8713276	8713893	RPL18AP11	9	ribosomal protein L18a pseudogene 11
9090873	9091312	RPS26P3	9	ribosomal protein S26 pseudogene 3
9441998	9442310	RN7SLP2	9	RNA, 7SL, cytoplasmic, pseudogene 2
10829629	10830308	LOC646087	9	similar to U3 snoRNP protein 3 homolog
11011223	11040285	LOC646114	9	similar to A-kinase anchor protein 8
12287323	12289233	LOC100049717	9	chromosome 14 open reading frame 100 pseudogene
12693386	12710266	TYRP1	9p23	tyrosinase-related protein 1
12775012	12823059	C9orf150	9	chromosome 9 open reading frame 150
12972559	12973504	TDPX2	9p22	thioredoxin-dependent peroxide reductase 2
13021693	13066017	LOC100130801	9	similar to autoantigen La
13105703	13250365	MPDZ	9p24-p22	multiple PDZ domain protein
13322922	13323454	LOC100128272	9	similar to mCG11176
13406379	13431400	FLJ41200	9	hypothetical protein LOC401492
13986174	13987913	LOC347193	9	similar to pescadillo homolog 1, containing BRCT domain
14040656	14041886	RPL3P11	9	ribosomal protein L3 pseudogene 11
14068931	14069365	LOC138864	9	similar to hCG1809973
14081847	14313945	NFIB	9p24.1	nuclear factor I/B
14204217	14205093	RPL7AP47	9p23	ribosomal protein L7a pseudogene 47
14433938	14434009	TRNAH-GUG	9	transfer RNA histidine(anticodon GUG)
14617028	14693472	ZDHHC21	9	zinc finger, DHHC-type containing 21
14719731	14722715	CER1	9p23-p22	cerberus 1, cysteine knot superfamily, homolog (Xenopus laevis)
14737150	14910234	FREM1	9	FRAS1 related extracellular matrix 1
14920687	14922431	LDHAL4	9	lactate dehydrogenase A-like 4
14993325	15019722	LOC389705	9	chromosome 4 open reading frame 27 pseudogene
15054976	15056598	PSIP1P	9p22.2	PC4 and SFRS1 interacting protein 1 pseudogene
15171561	15307244	TTC39B	9	tetratricopeptide repeat domain 39B
15361372	15362202	RPL7P33	9	ribosomal protein L7 pseudogene 33
15422782	15461627	SNAPC3	9	small nuclear RNA activating complex, polypeptide 3, 50kDa
15464064	15511003	PSIP1	9	PC4 and SFRS1 interacting protein 1
15524574	15524705	LOC100131433	9	similar to thymosin, beta 10
15526970	15527884	FTHL12	9p22.3	ferritin, heavy polypeptide-like 12
15553097	15971897	C9orf93	9	chromosome 9 open reading frame 93
15588353	15588613	HMGN2L	9	high-mobility group nucleosomal binding domain 2-like
16409501	16870786	BNC2	9	basonuclin 2
16726812	16727522	LOC100130943	9	hypothetical LOC100130943
17096255	17134976	LOC100287970	9	hypothetical LOC100287970
17108299	17108632	RPL31P42	9p22.2	ribosomal protein L31 pseudogene 42
17135038	17503917	CNTLN	9	centlein, centrosomal protein
17578953	17797122	SH3GL2	9p22	SH3-domain GRB2-like 2
17578988	17747136	LOC100289413	9	hypothetical protein LOC100289413
18474104	18910948	ADAMTSL1	9	ADAMTS-like 1
18927893	19033184	FAM154A	9	family with sequence similarity 154, member A
19026890	19028193	PSMC3P	9	proteasome (prosome, macropain) 26S subunit, ATPase, 3 pseudogene
19049372	19051023	RRAGA	9	Ras-related GTP binding A
19053141	19102902	HAUS6	9	HAUS augmin-like complex, subunit 6
19063654	19063784	SCARNA8	9p22.1	small Cajal body-specific RNA 8
19115759	19127573	ADFP	9	adipose differentiation-related protein
19200321	19201053	RPS6P10	9p22.1	ribosomal protein S6 pseudogene 10
19228902	19231241	LOC100288002	9	hypothetical protein LOC100288002
19290749	19374139	DENND4C	9p22.1	DENN/MADD domain containing 4C
19376254	19380235	RPS6	9p21	ribosomal protein S6
19383215	19408981	LOC100288035	9	hypothetical LOC100288035
19408925	19452500	ACER2	9	alkaline ceramidase 2
19460924	19490506	LOC392288	9	similar to microtubule-associated proteins 1A/1B light chain 3
19515978	19786926	SLC24A2	9p22-p13	solute carrier family 24 (sodium/potassium/calcium exchanger), member 2
19895560	19895980	LOC646505	9	CDC-like kinase 3 pseudogene
19957366	19958012	LOC100288098	9	hypothetical LOC100288098
20331406	20332375	SMNP	9	survival motor neuron pseudogene
20344968	20622514	MLLT3	9p22	myeloid/lymphoid or mixed-lineage leukemia (trithorax homolog, Drosophila); translocated to, 3
20532524	20533396	RPL7AP48	9p22	ribosomal protein L7a pseudogene 48
20658309	20995954	KIAA1797	9p21	KIAA1797
20716104	20716187	MIR491	9	microRNA 491
21006365	21031635	PTPLAD2	9	protein tyrosine phosphatase-like A domain containing 2
21058770	21059322	IFNNP1	9q21	interferon, nu 1 (pseudogene)
21077104	21077943	IFNB1	9p21	interferon, beta 1, fibroblast
21096510	21106829	LOC100288140	9	hypothetical LOC100288140
21140631	21142144	IFNW1	9p22	interferon, omega 1
21165636	21166659	IFNA21	9p22	interferon, alpha 21
21178588	21179187	LOC100130866	9	similar to interferon, omega 1
21186617	21187598	IFNA4	9p22	interferon, alpha 4
21190145	21191243	LOC100130671	9	similar to interferon, omega 1
21201468	21202204	IFNA7	9p22	interferon, alpha 7
21206180	21207142	IFNA10	9p22	interferon, alpha 10
21208931	21209356	IFNWP18	9p22	interferon, omega 18 (pseudogene)
21216372	21217310	IFNA16	9p22	interferon, alpha 16
21227242	21228221	IFNA17	9p22	interferon, alpha 17
21230820	21231852	LOC392292	9	similar to interferon, omega 1
21239201	21239978	IFNA14	9p22	interferon, alpha 14
21278048	21278617	IFNAP22	9p22	interferon, alpha pseudogene 22
21304686	21305255	IFNA5	9p22	interferon, alpha 5
21331018	21335429	KLHL9	9p22	kelch-like 9 (Drosophila)
21350317	21350886	IFNA6	9p22	interferon, alpha 6
21367371	21368075	IFNA13	9p22	interferon, alpha 13
21384254	21385396	IFNA2	9p22	interferon, alpha 2
21394887	21402975	LOC100288238	9	hypothetical protein LOC100288238
21403144	21403653	IFNWP12	9	interferon omega pseudogene 12
21409146	21410184	IFNA8	9p22	interferon, alpha 8
21420295	21421164	LOC646581	9	interferon omega pseudogene
21440440	21441315	IFNA1	9p22	interferon, alpha 1
21454267	21559697	LOC554202	9p21.3	hypothetical LOC554202
21455337	21456166	IFNWP19	9p22	interferon, omega 19 (pseudogene)
21480838	21482312	IFNE	9	interferon, epsilon
21512114	21512184	MIR31	9	microRNA 31
21695173	21700072	LOC402359	9	KH-type splicing regulatory protein (FUSE binding protein 2) pseudogene
21802635	21865970	MTAP	9p21	methylthioadenosine phosphorylase
21967138	21967753	C9orf53	9p21-p22	chromosome 9 open reading frame 53
21967751	21994490	CDKN2A	9p21	cyclin-dependent kinase inhibitor 2A (melanoma, p16, inhibits CDK4)
21994550	22121096	CDKN2BAS	9	CDKN2B antisense RNA (non-protein coding)
22002902	22009312	CDKN2B	9p21	cyclin-dependent kinase inhibitor 2B (p15, inhibits CDK4)
22011949	22012537	UBA52P6	9	ubiquitin A-52 residue ribosomal protein fusion product 1 pseudogene 6
22154358	22155868	LOC729983	9	hypothetical LOC729983
22446840	22452472	DMRTA1	9p21.2	DMRT-like family A1
22734319	22748233	LOC646609	9	similar to chloride intracellular channel 4
23681895	23682796	LOC402360	9	similar to hCG1742476
23690102	23826063	ELAVL2	9p21	ELAV (embryonic lethal, abnormal vision, Drosophila)-like 2 (Hu antigen B)
25676387	25678856	TUSC1	9	tumor suppressor candidate 1
26840683	26892725	C9orf82	9	chromosome 9 open reading frame 82
26903368	26947468	PLAA	9p21	phospholipase A2-activating protein
26947037	27062931	IFT74	9	intraflagellar transport 74 homolog (Chlamydomonas)
26993134	27005691	LRRC19	9	leucine rich repeat containing 19
27109147	27230172	TEK	9p21	TEK tyrosine kinase, endothelial
27210325	27210624	RPL36AP34	9p21	ribosomal protein L36a pseudogene 34
27245682	27282791	NCRNA00032	9p21	non-protein coding RNA 32
27284667	27297137	C9orf11	9p21	chromosome 9 open reading frame 11
27325207	27529850	MOBKL2B	9	MOB1, Mps One Binder kinase activator-like 2B (yeast)
27455144	27529926	LOC100288294	9	hypothetical protein LOC100288294
27524312	27526496	IFNK	9p21.2	interferon, kappa
27546544	27573842	C9orf72	9	chromosome 9 open reading frame 72
27608380	27656933	LOC392298	9	similar to meningioma-expressed antigen 11
27948528	28719303	LINGO2	9	leucine rich repeat and Ig domain containing 2
28147886	28149234	LOC646700	9	similar to Putative UPF0607 protein ENSP00000383144
28863624	28863704	MIR876	9	microRNA 876
28888877	28888953	MIR873	9	microRNA 873
29214320	29216365	LOC100289571	9	hypothetical protein LOC100289571
29636433	29636858	LOC100288404	9	hypothetical LOC100288404
29824741	29826503	LOC286239	9	similar to malic enzyme 2, NAD(+)-dependent, mitochondrial
30558583	30559468	LOC100288436	9	similar to solute carrier family 4 (anion exchanger), member 1, adaptor protein
30670982	30672779	LOC100131855	9	similar to chromosome 2 open reading frame 27
30688946	30690958	RBMXP2	9	RNA binding motif protein, X-linked pseudogene 2
30773462	30774736	LOC442405	9	similar to keratin 18
30799856	30800783	KRT18P36	9	keratin 18 pseudogene 36
30831807	30832247	RPS26P2	9	ribosomal protein S26 pseudogene 2
30934585	30936003	LOC100129251	9	similar to ferritin, light polypeptide
30987881	30990574	LOC100130670	9	similar to heat shock 70kDa protein 8
31253793	31255041	LOC138412	9	solute carrier family 25 (mitochondrial carrier; adenine nucleotide translocator), member 6, pseudogene
31644643	31645578	LOC100288563	9	hypothetical LOC100288563
32333193	32334430	SLC25A5P8	9	solute carrier family 25 (mitochondrial carrier; adenine nucleotide translocator), member 5 pseudogene 8
32384601	32450834	ACO1	9p21.1	aconitase 1, soluble
32455300	32526322	DDX58	9p12	DEAD (Asp-Glu-Ala-Asp) box polypeptide 58
32540542	32552601	TOPORS	9p21	topoisomerase I binding, arginine/serine-rich
32551771	32553006	LOC100129250	9	similar to hCG1811779
32553523	32573182	NDUFB6	9	NADH dehydrogenase (ubiquinone) 1 beta subcomplex, 6, 17kDa
32629452	32635667	TAF1L	9	TAF1 RNA polymerase II, TATA box binding protein (TBP)-associated factor, 210kDa-like
32670632	32709391	LOC100288596	9	hypothetical LOC100288596
32727064	32727462	RPS11P4	9p21.1	ribosomal protein S11 pseudogene 4
32783497	32784585	LOC100288631	9	hypothetical protein LOC100288631
32783497	32789199	TMEM215	9	transmembrane protein 215
32945892	32947458	ASSP12	9	argininosuccinate synthetase pseudogene 12
32954489	32958868	LOC100131180	9	hypothetical protein LOC100131180
32972608	33001626	APTX	9p13.3	aprataxin
33019485	33020130	LOC646808	9	similar to L antigen family, member 3
33025209	33039062	DNAJA1	9p13-p12	DnaJ (Hsp40) homolog, subfamily A, member 1
33041850	33076714	SMU1	9p12	smu-1 suppressor of mec-8 and unc-52 homolog (C. elegans)
33110639	33167356	B4GALT1	9p13	UDP-Gal:betaGlcNAc beta 1,4- galactosyltransferase, polypeptide 1
33240196	33248565	SPINK4	9	serine peptidase inhibitor, Kazal type 4
33252469	33264761	BAG1	9p12	BCL2-associated athanogene
33264877	33281516	CHMP5	9	chromatin modifying protein 5
33290510	33371155	NFX1	9	nuclear transcription factor, X-box binding 1
33384948	33402517	AQP7	9p13	aquaporin 7
33441158	33447590	AQP3	9p13	aquaporin 3 (Gill blood group)
33461351	33473941	NOL6	9	nucleolar protein family 6 (RNA-associated)
33499507	33511047	SUGT1P	9	suppressor of G2 allele of SKP1 pseudogene (S. cerevisiae)
33523927	33572358	ANKRD18B	9	ankyrin repeat domain 18B
33572428	33574633	bA255A11.4	9	melanoma antigen pseudogene
33602220	33604263	LOC100288689	9	similar to hCG2010820
33617843	33618506	TRBV20OR9-2	9p21	T cell receptor beta variable 20/OR9-2 (non-functional)
33624223	33625532	ANXA2P2	9p13	annexin A2 pseudogene 2
33629141	33629586	TRBV21OR9-2	9p21	T cell receptor beta variable 21/OR9-2 (non-functional)
33633851	33634300	TRBV22OR9-2	9p21	T cell receptor beta variable 22/OR9-2 pseudogene
33638035	33638506	TRBV23OR9-2	9p21	T cell receptor beta variable 23/OR9-2 (non-functional)
33649129	33649611	TRBV24OR9-2	9p21	T cell receptor beta variable 24/OR9-2 pseudogene
33662201	33662662	TRBV25OR9-2	9p21	T cell receptor beta variable 25/OR9-2 pseudogene
33673502	33677418	PTENP1	9p21	phosphatase and tensin homolog pseudogene 1
33682268	33682721	TRBVAOR9-2	9p21	T cell receptor beta variable A/OR9-2 pseudogene
33695578	33696059	TRBV26OR9-2	9p21	T cell receptor beta variable 26/OR9-2 pseudogene
33750515	33799229	PRSS3	9p11.2	protease, serine, 3
33786219	33786826	TRBV29OR9-2	9p21	T cell receptor beta variable 29/OR9-2 (non-functional)
33817182	33920401	UBE2R2	9	ubiquitin-conjugating enzyme E2R 2
33921691	34048947	UBAP2	9	ubiquitin associated protein 2
33934286	33934378	SNORD121B	9p13.3	small nucleolar RNA, C/D box 121B
33952762	33952852	SNORD121A	9p13.3	small nucleolar RNA, C/D box 121A
34018264	34018318	RNU7-36P	9	RNA, U7 small nuclear 36 pseudogene
34086382	34126755	WDR40A	9	WD repeat domain 40A
34132457	34134697	IMPDH1P1	9	IMP (inosine monophosphate) dehydrogenase 1 pseudogene 1
34179011	34252521	UBAP1	9p13.3	ubiquitin associated protein 1
34191517	34191890	RPL35AP2	9	ribosomal protein L35a pseudogene 2
34223929	34224649	RPS8P9	9	ribosomal protein S8 pseudogene 9
34252378	34329198	KIF24	9	kinesin family member 24
34318264	34320329	SERPINHP1	9	serpin peptidase inhibitor, clade H, pseudogene 1
34329504	34343696	NUDT2	9p13	nudix (nucleoside diphosphate linked moiety X)-type motif 2
34368907	34376894	KIAA1161	9	KIAA1161
34379017	34397849	C9orf24	9	chromosome 9 open reading frame 24
34398182	34458568	C9orf25	9	chromosome 9 open reading frame 25
34458811	34520982	DNAI1	9p21-p13	dynein, axonemal, intermediate chain 1
34521040	34523037	ENHO	9	energy homeostasis associated
34551430	34559353	LOC100288715	9	hypothetical protein LOC100288715
34551431	34589722	CNTFR	9p13	ciliary neurotrophic factor receptor
34568010	34583069	LOC415056	9p13	hypothetical LOC415056
34610492	34612101	C9orf23	9	chromosome 9 open reading frame 23
34613548	34620496	DCTN3	9p13	dynactin 3 (p22)
34621455	34628011	ARID3C	9	AT rich interactive domain 3C (BRIGHT-like)
34628803	34638138	LOC100288749	9	hypothetical protein LOC100288749
34634719	34637768	SIGMAR1	9	sigma non-opioid intracellular receptor 1
34646635	34650574	GALT	9p13	galactose-1-phosphate uridylyltransferase
34652182	34661884	IL11RA	9p13	interleukin 11 receptor, alpha
34661893	34662689	CCL27	9p13	chemokine (C-C motif) ligand 27
34664772	34666038	LOC730098	9	similar to chemokine (C-C motif) ligand 27
34689567	34691274	CCL19	9p13	chemokine (C-C motif) ligand 19
34709002	34710147	CCL21	9p13	chemokine (C-C motif) ligand 21
34723050	34729535	C9orf144B	9p12	hypothetical protein LOC259308
34809395	34893045	LOC100128556	9	hypothetical LOC100128556
34830264	34838583	C9orf144	9p13.2	chromosome 9 open reading frame 144
34889061	34895775	LOC100129969	9	Transmembrane protein ENSP00000340100
34917072	34918387	GLULP	9	glutamate-ammonia ligase (glutamine synthetase) pseudogene
34921184	34923016	LOC158383	9	tyrosine 3-monooxygenase/tryptophan 5-monooxygenase activation protein, zeta pseudogene
34958192	34982541	KIAA1045	9	KIAA1045
34989725	34998428	DNAJB5	9	DnaJ (Hsp40) homolog, subfamily B, member 5
35010696	35011269	LOC100128275	9	similar to SYF2 homolog, RNA splicing factor
35041102	35045988	C9orf131	9	chromosome 9 open reading frame 131
35056065	35072739	VCP	9p13.3	valosin-containing protein
35073835	35080013	FANCG	9p13	Fanconi anemia, complementation group G
35088688	35096579	PIGO	9	phosphatidylinositol glycan anchor biosynthesis, class O
35099893	35103154	STOML2	9p13.1	stomatin (EPB72)-like 2
35104118	35115893	KIAA1539	9	KIAA1539
35147380	35149181	LOC730110	9	Zinc finger protein ENSP00000351689
35161989	35405332	UNC13B	9p12-p11	unc-13 homolog B (C. elegans)
35406752	35483026	LOC158381	9	ATPase, Class I, type 8B family pseudogene
35490007	35561895	RUSC2	9	RUN and SH3 domain containing 2
35507531	35507928	RPL36AP33	9	ribosomal protein L36a pseudogene 33
35561946	35563896	FAM166B	9	family with sequence similarity 166, member B
35592753	35593041	RPS29P17	9	ribosomal protein S29 pseudogene 17
35605281	35610038	TESK1	9p13	testis-specific kinase 1
35609976	35618424	CD72	9	CD72 molecule
35616588	35617542	LOC100131778	9	hypothetical LOC100131778
35646267	35647473	LOC100287027	9	similar to hCG2038690
35649295	35650947	SIT1	9p13-p12	signaling threshold regulating transmembrane adaptor 1
35657750	35658014	RMRP	9p21-p12	RNA component of mitochondrial RNA processing endoribonuclease
35658311	35661184	CCDC107	9	coiled-coil domain containing 107
35659341	35665278	C9orf100	9	chromosome 9 open reading frame 100
35673915	35681156	CA9	9p13-p12	carbonic anhydrase IX
35681990	35690053	TPM2	9p13.2-p13.1	tropomyosin 2 (beta)
35697334	35732392	TLN1	9p13	talin 1
35732317	35737005	CREB3	9pter-p22.1	cAMP responsive element binding protein 3
35736863	35749225	GBA2	9	glucosidase, beta (bile acid) 2
35749203	35752871	RGP1	9pter-p22.1	RGP1 retrograde golgi transport homolog (S. cerevisiae)
35752991	35754272	MSMP	9	microseminoprotein, prostate associated
35792406	35809728	NPR2	9p21-p12	natriuretic peptide receptor B/guanylate cyclase B (atrionatriuretic peptide receptor B)
35807782	35812259	SPAG8	9p13.3	sperm associated antigen 8
35812957	35815042	HINT2	9	histidine triad nucleotide binding protein 2
35818429	35828744	C9orf128	9	chromosome 9 open reading frame 128
35829222	35854844	C9orf127	9	hCG_31361
35858363	35865515	LOC100287099	9	similar to olfactory receptor 70
35859022	35859977	OR13E1P	9	olfactory receptor, family 13, subfamily E, member 1 pseudogene
35860271	35865515	LOC92973	9	hypothetical LOC92973
35869460	35870398	OR13J1	9	olfactory receptor, family 13, subfamily J, member 1
35874807	35875191	LOC100128136	9	similar to NADH dehydrogenase (ubiquinone) 1 alpha subcomplex, 5
35906189	35907138	HRCT1	9	histidine rich carboxyl terminus 1
35909480	35911617	LOC158376	9	hypothetical LOC158376
35943090	35943931	LOC392310	9	similar to phosphoglycerate mutase 1 (brain)
35957105	35958151	OR2S2	9p13.3-p13.1	olfactory receptor, family 2, subfamily S, member 2
35970941	35972454	bA327L3.4	9p13.1	nuclease sensitive element binding protein 1 pseudogene
35991336	35992282	OR13C6P	9	olfactory receptor, family 13, subfamily C, member 6 pseudogene
36002909	36003864	OR13C7P	9	olfactory receptor, family 13, subfamily C, member 7 pseudogene
36013081	36014227	OR2S1P	9	olfactory receptor, family 2, subfamily S, member 1 pseudogene
36021608	36022212	OR2AM1P	9	olfactory receptor, family 2, subfamily AM, member 1 pseudogene
36036910	36124452	RECK	9p13.3	reversion-inducing-cysteine-rich protein with kazal motifs
36136742	36163903	GLIPR2	9p13-p12	GLI pathogenesis-related 2
36169389	36171331	CCIN	9	calicin
36190892	36212056	CLTA	9p13	clathrin, light chain (Lca)
36214438	36277041	GNE	9	glucosamine (UDP-N-acetyl)-2-epimerase/N-acetylmannosamine kinase
36303494	36304921	LOC646993	9	similar to high mobility group box 3
36336397	36401195	RNF38	9p13	ring finger protein 38
36410487	36410631	MRPS21P4	9p13.1	mitochondrial ribosomal protein S21 pseudogene 4
36572905	36677679	MELK	9	maternal embryonic leucine zipper kinase
36838531	37034476	PAX5	9p13	paired box 5
37036063	37038870	LOC100130458	9	hypothetical LOC100130458
37046832	37047239	RPL32P21	9	ribosomal protein L32 pseudogene 21
37078810	37079773	LOC100287249	9	hypothetical protein LOC100287249
37120469	37358146	ZCCHC7	9	zinc finger, CCHC domain containing 7
37422707	37436986	GRHPR	9q12	glyoxylate reductase/hydroxypyruvate reductase
37438099	37465407	ZBTB5	9	zinc finger and BTB domain containing 5
37477127	37478422	LOC647013	9	similar to potassium channel tetramerisation domain containing 9
37485945	37503693	POLR1E	9	polymerase (RNA) I polypeptide E, 53kDa
37490386	37490930	RPL21P83	9p13.2	ribosomal protein L21 pseudogene 83
37510889	37576250	FBXO10	9	F-box protein 10
37588410	37592636	TOMM5	9	translocase of outer mitochondrial membrane 5 homolog (yeast)
37636685	37637290	RAB1C	9	RAB1C, member RAS oncogene family pseudogene
37651052	37746901	FRMPD1	9	FERM and PDZ domain containing 1
37753802	37778969	RG9MTD3	9	RNA (guanine-9-) methyltransferase domain containing 3
37780308	37785067	EXOSC3	9p11	exosome component 3
37800790	37867666	WDR32	9	WD repeat domain 32
37835818	37836396	MRPS10P5	9p12	mitochondrial ribosomal protein S10 pseudogene 5
37877572	37904350	MCART1	9p13.3-p12	mitochondrial carrier triple repeat 1
37878058	37912432	LOC780814	9p13	phosphoribosylaminoimidazole carboxylase, phosphoribocarboxamide synthetase pseudogene
37885679	37887570	LOC100233198	9	thioredoxin domain containing 14 pseudogene
37915895	38069210	SHB	9	Src homology 2 domain containing adaptor protein B
38392702	38398658	ALDH1B1	9p11.1	aldehyde dehydrogenase 1 family, member B1
38408991	38424444	IGFBPL1	9	insulin-like growth factor binding protein-like 1
38452779	38453503	LOC100130871	9	similar to armadillo repeat containing 8
38453817	38479347	LOC340501	9	similar to hCG1746234
38486674	38505122	LOC340502	9	similar to growth arrest-specific 2 like 1
38527094	38527909	C9orf51	9	chromosome 9 open reading frame 51
38541591	38544705	LOC100289137	9	similar to hCG2010820
38567501	38620950	ANKRD18A	9	ankyrin repeat domain 18A
38621085	38623281	C9orf122	9	chromosome 9 open reading frame 122
38621637	38623273	LOC100131630	9	hypothetical LOC100131630
38643042	38643821	LOC647051	9	similar to tyrosine 3-monooxygenase/tryptophan 5-monooxygenase activation protein
39026653	39039601	VN2R3P	9p13.1	vomeronasal 2 receptor 3 pseudogene
39072764	39288300	CNTNAP3	9	contactin associated protein-like 3
