# Supplementary material for: A de novo marker chromosome derived from 9p in a patient with 9p partial duplication syndrome and autism features: genotype-phenotype correlation
Source: BMC Med Genet. 2010 Sep 21;11:135. doi: 10.1186/1471-2350-11-135 (PMC2946294; doi:10.1186/1471-2350-11-135)
Supplement: Additional file 2 — Supplementary Table S2. Potentially important genes in the duplicated area. [file 1471-2350-11-135-S2.XLSX]

## Sheet: ncbimapBuild_37.1_9_ugHs_0K
#start	stop	Symbol	Description	Function
14476	29778	WASH2P	WAS protein family homolog 1	Pseudogene with unknown function
34337	35864	FAM138C	Family with sequence similarity 138, member B	unknown
34396	35860	FAM138D	Family with sequence similarity 138, member D	unknown
34396	35860	FAM138A	Family with sequence similarity 138, member A	unknown
45206	75834	LOC729468	Similar to Pgm5 protein	unknown
82801	118951	FOXD4L4	Forkhead box D4-like 4	involved in transcription regulation
82801	118951	FOXD4L2	Forkhead box D4-like 2	involved in transcription regulation
101378	190581	CBWD1	COBW domain containing 2	unknown
103786	118429	FOXD4	Forkhead box D4	involved in transcription regulation
109148	146160	CBWD5	Similar to COBW domain containing 3	unknown
115758	116381	FOXD4L1	Forkhead box D4-like 1	involved in transcription regulation
117397	149141	FOXD2	Forkhead box D2	involved in transcription regulation
119437	188978	CBWD1	COBW domain containing 5	uknown
121042	167605	CBWD5	COBW domain containing 5	unknown
121042	179031	CBWD6	COBW domain containing 6	unknown
121046	179032	CBWD5	COBW domain containing 5	unknown
153938	161656	CBWD5	Similar to COBW domain containing 3	unknown
169302	181450	LOC440839	Similar to HDCMB45P	unknown, might not be a functional gene
202396	202554	LOC100132352	Similar to hCG1989297	unknown, might not be a functional gene
212824	215893	C9orf66	Chromosome 9 open reading frame 66	coded for hypothetical protein of unknown function
214865	465259	DOCK8	Dedicator of cytokinesis 8	1. involved in processes that affect the organisation of filamentous actin
				2. regulation of migration, morphology, adhesion and growth of cells
				3. possible involvement in brain development and function
470291	763466	KANK1	KN motif and ankyrin repeat domains 1	1. regulates actin polymerization
				2. role in the formation of actin stress fibers
				3. inhibited the activation of RhoA through PI3K/Akt/14-3-3 signaling
651542	660204	LOC730144	Similar to translation initiation factor Eif1	unknown
658183	681188	EIF1	Eukaryotic translation initiation factor 1	translation initiation factor activity and nucleic acid binding
706912	708343	LOC642350	Similar to Coagulation factor V precursor	Activated protein C cofactor
841644	969090	DMRT1	Doublesex and mab-3 related transcription factor 1	1. may be required for testis development
				2. transcriptional regulator of male differentiation required for testicular development in vertebrates
976964	991732	DMRT3	Doublesex and mab-3 related transcription factor 3	implicated in sexual development, and also may be involved in development of non-gonadal tissues
1039206	1057568	DMRT2	Doublesex and mab-3 related transcription factor 2	involved in somitogenesis
1277605	1290452	BHLHB3	Basic helix-loop-helix domain containing, class B, 3	transcription repressor activity
2014557	2199906	SMARCA2	SWI/SNF related, matrix associated, actin dependent regulator of chromatin	1. nucleotide, chromatin organization
				2. critical factor for the functional activity of nuclear receptor complexe
				3. with CDX2, cooperatively regulate villin expression in gastrointestinal cells
				4. actin-dependent regulator of chromatin structure
2621182	2656965	VLDLR	Very low density lipoprotein receptor	1. required for proper development of the cerebral cortex and cerebellum
				2. involved in neuroblast migration in the cerebral cortex and cerebellum
2717526	2735368	KCNV2	Potassium channel, subfamily V, member 2	mediating the voltage-dependent potassium ion permeability of excitable membranes
2875387	2876559	GPS2	G protein pathway suppressor 2	involved in intracellular signaling
2886332	2900484	ATP5H	ATP synthase, H+ transporting, mitochondrial F0 complex, subunit d	ATP synthesis
